# Supplementary material for: A diet rich in fruit and whole grains is associated with a low risk of type 2 diabetes mellitus: findings from a case–control study in South China
Source: Public Health Nutr. 2020 Dec 15;25(6):1492–503. doi: 10.1017/S1368980020004930 (PMC9991751; doi:10.1017/S1368980020004930)
Supplement: Supplementary file 1 [file S1368980020004930sup.zip]

Archive with 2 entries (2 files):
- S1368980020004930sup001.docx
- S1368980020004930sup002.docx
